# Supplementary material for: Cell Density and mRNA Expression of Inhibitory Interneurons in Schizophrenia: A Meta-Analysis
Source: bioRxiv. 2025 Sep 26:2025.05.23.655812. Originally published 2025 May 27. Preprint. [Version 2] doi: 10.1101/2025.05.23.655812 (PMC12154732; doi:10.1101/2025.05.23.655812)
Supplement: Supplement 2 [file media-2.xlsx]

## Sheet: Sheet1
	IHC
	#	Link	Author	Year	Method	Sub-Method	Significant Result	Fixation Method	Area	Cell Type	N HC	N SCZ	Laminar	HC Medication Status	HC Sex	HC Age (Mean ± SD, years)	HC Brain pH (Mean ± SD)	HC PMI (Mean ± SD, hours)	HC RNA Integrity Number (Mean ± SD)	Tissue Obtained	SZ Medication Status	SZ Sex	SZ Age (Mean ± SD, years)	SZ Brain pH	SZ PMI (Mean ± SD, hours)	SZ RNA Integrity Number (Mean ± SD)	Where data was collected from	Method of Data acquisition	t-score	SE
			Column1	Column2	Column3	Column4	Column42	Column5	Column6	Column7	Column8	Column9	Column10	Column11
	mRNA															Density
	1	https://onlinelibrary.wiley.com/doi/10.1111/j.1440-1789.2007.00867.x	Sakai [1]	2007	IHC	cells/mm2	↓CB in L2, ↓PV in L4, ↔CR	10% Formalin	BA 9	PV, CB, CR	5	7	Y	NA	2M/3F	56.8 ± 5.81	NA	NA	NA	Tokyo Institute of Psychiatry and Matsuzawa Hospital (Tokyo, Japan)	NA	3M/4F	47.4 ± 7.63	NA	NA	NA	Table 2	Directly from table 2	PV: -1.77123383753422 CR: -1.752441781 CB: -1.457894776	PV: 0.688169090649167 CR: 0.686161534 CB: 0.65682407
	2	https://www.sciencedirect.com/science/article/pii/S0278584603002549?via%3Dihub#FIG2	Tooney & Chahl [2]	2004	IHC	number (of cells) / mm2	↔all cells	Formalin	BA 9	PV, CB, CR	6	6	Y	No psychotropic medication	5M/1F	43.0 ± 14.0	NA	20.6 ± 7.0	NA	New South Wales Tissue Resource Centre	All on antipsychotics (various forms over years)	5M/1F	43.7 ± 15.7	NA	16.9 ± 9.5	NA	Fig. 2	Webplot manual extraction of mean and SEM	PV: 1.03458041248688 CR: 0.629572385 CB: 0.205066773	PV: 0.614761357150802 CR: 0.591479832 CB: 0.578865715
	3	https://link.springer.com/article/10.1007/s007020200072	Reynolds [3]	2002	IHC	cells/mm2	↓PV, ↔CB/CR	Formalin	BA 46	PV, CB, CR	15	15	Y	NA	9M/6F	48.1 ± 9.75 (est.)	NA	NA	NA	Stanley Foundation Neuropathology Consortium brain collection (Torrey, 2000)	lifetime antipsychotic exposure	9M/6F	44.2 ± 9.25 (est.)	NA	NA	NA	Table 2	Directly from table 2	PV: -1.23514383237024 CB: -0.834109466 CR: -0.004465049	PV: 0.398446572885296 CB: 0.380695386 CR: 0.365148827
							↓PV, ↔CR		BA 28	PV, CR	15	15	Y							^^							Table 2	Directly from table 2	PV: -0.0217643074711566	PV: 0.365159181843565
	4	https://www.sciencedirect.com/science/article/pii/S0891061801001132?via%3Dihub	Reynolds & Beasley [4]	2001	IHC	relative density (cells/mm2)	Overall: ↓PV, ↔CR; Laminar: ↓PV in L3 and 4	10% Formalin	BA 9	PV, CR	22	18	Y	NA	14M/8F	62.7 ± 18.8	NA	NA	NA	Corsellis Collection, Runwell Hospital, Wickford, Essex	Most on antipsychotics, a few drug-free (number not specified)	12M/6F	69.5 ± 15.7	NA	NA	NA	Fig. 2 and 3	Webplot manual extraction of mean and SEM	PV: -0.170573615223886 CR: 0.121191257	PV: 0.3183925140259 CR: 0.318109561
	5	https://www.sciencedirect.com/science/article/pii/S0006322302013604?via%3Dihub#FIG2	Beasley [5]	2002	IHC	cells/mm2	Overall: ↓PV, ↓CB, ↔CR; Laminar: ↓CB in L2, ↔PV, ↔CR	Formalin	BA 9	PV, CB, CR	15	15	Y	No psychotropic medication	9M/6F	48.1 ± 10.7	6.27 ± 0.24	23.7 ± 9.9	NA	Stanley Foundation Neuropathology Consortium brain collection (Torrey, 2000)	14 on antipsychotics, 1 neuroleptic-free (lifetime dose: min 0, median 35,000, max 200,000 mg fluphenazine equivalents)	9M/6F	44.2 ± 13.1	6.16 ± 0.26	33.7 ± 14.6	NA	Table 2	Directly from table 2	PV: -1.36579615499572 CR: -0.266866785 CB: -1.461835456	PV: 0.405491453609096 CR: 0.366770089 CB: 0.411034526
	6	https://www.nature.com/articles/npp201624#Fig2	Enwright [6]	2016	IHC	cells/mm2 - fig 2a	↔PV	4% PFA	BA 9	PV	28	28 (20 SZ, 8 Schizoaffective)	Y (L3)	No psychotropic medication	20M/8F	47 ± 10.1	NA	13.1 ± 6.2	NA	University of Pittsburgh Brain Tissue Donation Program	24 on antipsychotics at time of death, 4 off (at least 2 of those 4 had prior exposure)	20M/8F	45.8 ± 9.5	NA	13.2 ± 7.7	NA	FIgure 2	Webplot manual extraction of data points; Calculated mean and SEM	-0.530216	0.271917
	7	https://www.science.org/doi/10.1126/sciadv.abn8367#sec-2	Batiuk [7]	2022	IHC	cells/cm2	↓PV, ↓CB, ↓CR in L2 (PV/CB PMI confound)	Methanol	BA 9	PV, CB, CR	10	10	Y	NA	Not specified in main text (balanced per study)	62.5 (range 55–70, SD not specified)	NA	NA	NA	Netherlands Brain Bank (NBB) Netherlands Institute for Neuroscience, Amsterdam (open access: www.brainbank.nl), the Oxford Brain Bank (OBB), the Human Brain Tissue Bank (HBTB; Semmelweis University, Hungary), and the Newcastle Brain Bank, UK (Newcastle)	NA	Not specified in main text (balanced per study)	62.5 (range 55–70, SD not specified)	NA	NA	NA	Fig 3C, 3J	Webplot manually extracted mean and error bars (+/- SD); Calculated SEM	PV: -0.702007326364844 CR: -0.481129302	PV: 0.460782331645592 CR: 0.453637669
	8	https://www.sciencedirect.com/science/article/pii/S0006322306005440?via%3Dihub	Pantazopoulos [8]	2007	IHC	log of Nd PVB-IR neurons/mm3	↔PV	4% PFA	BA 28	PV	16	10	N	No psychotropic medication	11M/5F	64.1 ± 13.1	NA	21.5 ± 5.6	NA	Harvard Brain Tissue Resource Center, Belmont, Massachusetts	9 on antipsychotics (CPZ-eq: 0–4978 mg/day), 1 on lithium, adherence varied (3 good, 5 poor, 2 unknown)	3M/7F	62.4 ± 17.8	NA	20.3 ± 6.8	NA	Fig 6	We can extract log-transformed data. Please confirm	-0.0116583	0.403116
	9	https://psychiatryonline.org/doi/epdf/10.1176/ajp.154.7.1013	Woo [9]	1997	IHC	neurons/mm2	↔PV in BA17, 9, and 46	4% PFA	BA 17, 9, 46	PV	15	15	N	No psychotropic medication	Not fully specified; includes males	Not specified (matched pairs)	NA	11.3 ± 5.4	NA	Did not specify	NA	Not fully specified; includes males	Not specified (matched pairs)	NA	11.7 ± 5.6	NA	Table 1	Directly from Table 1 (Mean and SD); Calculated SEM	PV: BA 46: -0.121371113 BA 9: 0.158748842 BA 17: -0.690467369	PV: BA 46: 0.365484403 BA 9: 0.365723055 BA 17: 0.375871104
	10	https://www.sciencedirect.com/science/article/pii/S0925492797000206?via%3Dihub	Kalus [10]	1997	IHC	soma profile density (profiles/mm2)	↑PV in L5	4% PFA / 0.2% picric acid	BA 24	PV	5	5	Y	No psychotropic medication	3M/2F	66.0 ± 20.1	NA	23.6 ± 14.3	NA	University Hospital of Wurzburg, Psychiatric State Hospital of Wieslock, Psychiatric State Hospital of Lohr	On neuroleptics	3M/2F	60.2 ± 20.6	NA	23.0 ± 17.2	NA	Fig. 5	Webplot manually extracted mean and error bars (+/- SD); Calculated SEM	2.3143	0.81719
	11	https://www.sciencedirect.com/science/article/pii/0165178195027203?via%3Dihub	Daviss & Lewis [11]	1995	IHC	density	Overall: ↓CB, ↔CR; Laminar: ↓CB in L3 and L5/6, ↔CR	4% PFA	BA 9, 46	CB, CR	5	5	Y	No psychotropic medication	Not specified (matched pairs)	53.4 ± 16.8	NA	10.1 ± 6.0	NA	Allegheny County Coroner's Office	NA	Not specified (matched pairs)	52.0 ± 18.8	NA	11.6 ± 6.0	NA	Table 2	Directly from Table 1 (Mean and SD); Calculated SEM	CR: BA 9: 0.692194394 BA 46: 0.743087114 CB: BA 9: 1.139991283 BA 46: 1.06332999	CR: BA 9: 0.651119539 BA 46: 0.653918132 CB: BA 9: 0.681893691 BA 46:0.675672653
	12	https://etd.ohiolink.edu/acprod/odb_etd/ws/send_file/send?accession=kent1381416068&disposition=inline	Dupper [12]	2013	IHC	neurons/mm3	↓CB in L5/6 of 46 and 41, ↑CB in L2/3 of 41	Frozen	BA 9, 46, 41, 44	CB	5	3	Y (L2/3 and 5/6)	NA	3M/2F	84.0 ± 2.74	NA	NA	NA	Mount Sinai School of Medicine Brain Bank	NA	1M/2F	71.7 ± 2.08	NA	NA	NA	Table 2	Directly from Table 2 (Mean and SD); Calculated SEM	A1: 0.070944142 BrA: -0.048702253	A1: 0.730512081 BrA: 0.730398232
	13	https://www.sciencedirect.com/science/article/pii/S0006899305004531#fig2	Chance [13]	2005	IHC	cells/mm2	↓CB	Formalin	BA 22	CB	12	12	Y (L2)	NA	5 M/7 F	60.9 ± 13.8	NA	37.3 ± 18.2	NA	Did not specify	NA	7 M/5 F	67.6 ± 15.9	NA	34.1 ± 17.6	NA	Fig. 2	Webplot manual extraction of data points and Mean; Calculated SEM	-0.957661	0.667724
	14	https://www.sciencedirect.com/science/article/pii/S0920996496001223	Beasley & Reynolds [14]	1997	IHC	neurons/mm2	↓PV in L3/4		BA 10	PV	22	18	Y	NA	NA	62.7 ± 4.0	NA	42.3 ± 4.1 (SEM)	NA	Did not specify	NA	NA	69.5 ± 3.7	NA	33.8 ± 10.9 (SEM)	NA	Fig 2	Webplot extraction of mean +- SEM	-1.43477	0.356009
	15	https://link.springer.com/article/10.1007/s00401-011-0881-4#Fig6	Wang [15]	2011	IHC	cells/mm2	↓PV and ↓SST, ↔CB all areas	4% PFA	BA 28	PV, SST, CB	17	12	Y (Deep vs Sup)	NA	8 M/9 F	55.2 ± 16.6	NA	20.7 ± 5.8	NA	Harvard Brain Tissue Resource Center	NA	6 M/5 F	56.8 ± 14.8	NA	22.9 ± 6.6	NA		Raw data from author	-2.54307	0.578806
	16	https://www.sciencedirect.com/science/article/pii/S0278584605003970?via%3Dihub	Wheeler [16]	2006	IHC	CB neurons / total neurons	↔CB all areas	Formalin	23, 30, 18	CB	9	9	N	NA	8M/1F	48.67 ± 9.72	6.51 ± 2.87	18.94 ± 5.43	NA	New South Wales (NSW) Tissue Resource Centre	9 patients on antipsychotics (CPZ-eq: 75–1000 mg/day)	8M/1F	46.67 ± 10.21	6.36 ± 2.13	27.19 ± 11.10	NA	Fig 5 (top row)	Webplot manual extraction of data points and Mean; Calculated SEM	PCC: -1.246800284 PCC: -1.725213685 V2: 0.037763853	PCC: 0.515172866 PCC: 0.552176558 V2: 0.471446536
	19	https://pubmed.ncbi.nlm.nih.gov/29180672/	Steullet [17]	2018	IHC	numerical density per volume (um3)	↓PV	4% PFA	TRN	PV	20	15	N	NA	NA	NA	NA	NA	NA	Harvard Brain Tissue Resource Center	Antipsychotic exposure noted	NA	NA	NA	NA	NA	Fig. 1a (second panel)		-6.05707	0.800489
	15	https://link.springer.com/article/10.1007/s00401-011-0881-4#Fig6	Wang [15]	2011	IHC		↓PV and ↓SST in PaS, ↔CB all areas		Sub, PrS, PaS	PV, SST, CB			N	No history of neuropsychiatric disorders	8M/9F	55.2 ± 16.6	NA	20.7 ± 5.8	NA		long-term treatment with antipsychotic drugs	6M/5F	56.8 ± 14.8	NA	22.9 ± 6.6	NA	Fig 6.	Raw data from author	SST: Sub: -2.106661524 PrS: -3.165704238 PaS: -3.852400678 PV: Sub: -1.135102713 PrS: -0.204252959 PaS: -2.779918363 CB: Sub: -1.126104511 PrS: -0.989362978 PaS: -1.713465027	SST: Sub: 0.47852171 PrS: 0.573316013 PaS: 0.644011115 PV: Sub: 0.405427748 PrS: 0.37798963 PaS: 0.52478311 CB: Sub: 0.446064276 PrS: 0.439531447 PaS: 0.482006596
	21	https://www.sciencedirect.com/science/article/pii/S0920996411003124?via%3Dihub#f0025	Konradi [18]	2011	IHC	# of neurons	↓PV, ↓SST	4% PFA	CA 1, 2/3, 4	PV, SST	20	13	N	free from major medical, neurologic, and psychiatric conditions	9M/11F	55.9 ± 17.5	NA	20.8 ± 6.0	NA	Harvard Brain Tissue Resource Center	CPZ-eq: 1,800–219,000 mg/day	6M/7F	54.8 ± 14.4	NA	22.6 ± 5.9	NA	Fig 3B (SST), 4B (PV)	Webplot manual extraction of data points and Mean; Calculated SEM	SST: CA 1: -3.759597741 CA 2/3: -4.783167823 CA 4: -3.101168774 PV: CA 1: -2.082832915 CA 2/3: -2.593155082 CA 4: -2.166001154	SST: CA 1: 0.595135338 CA 2/3: 0.700580426 CA 4: 0.532543735 PV: CA 1: 0.482724856 CA 2/3: 0.525009598 CA 4: 0.489217161
	22	https://pdf.sciencedirectassets.com/271176/1-s2.0-S0920996400X01181/1-s2.0-S0920996401001888/main.pdf?X-Amz-Security-Token=IQoJb3JpZ2luX2VjEMv%2F%2F%2F%2F%2F%2F%2F%2F%2F%2FwEaCXVzLWVhc3QtMSJHMEUCIQDNRN7BXQ05TKE%2BPLG5kOAQiSTvjPmTDSygCkSEJDKqLQIgIUhZWL1YTVBPmkojSCL5%2B5vKivZfdppJ0%2FOkOxJSE84qvAUI9P%2F%2F%2F%2F%2F%2F%2F%2F%2F%2FARAFGgwwNTkwMDM1NDY4NjUiDPXB8EUsooJRWiA02iqQBY%2F28veFYh2ZCDbtsdYo7v%2…	Zhang & Reynolds [19]	2002	IHC	cells/mm2	↓PV, ↔CR	10% Formalin	DG, CA1-4	PV, CR	15	15	N	no evidence of neurological or psychiatric diseases	9M/6	NA	6.27 ± 0.24	23.7 ± 9.9	NA	Stanley Foundation Neuropathology Consortium (Torrey et al., 2000)	Patients received antipsychotic medication	9M/6F	NA	6.16 ± 0.26	33.7 ± 14.6	NA	Fig 2 (CR), 3 (PV)	Webplot extracted SEM and Mean from Fig	PV: DG: -2.809167733 CA1: -2.961468638 CA2: -16.91835598 CA3: -2.79650975 CA4: -3.583147813 CR: DG: 0.023283429 CA1: -0.083251971 CA2: -0.096469801 CA3: -0.076349483 CA4: 0.001220165	PV: DG: 0.514642649 CA1: 0.528682269 CA2: 2.214462949 CA3: 0.513492401 CA4: 0.589335053 CR: DG: 0.365160744 CA1: 0.365306513 CA2: 0.365360699 CA3: 0.365281381 CA4: 0.365148406
	23	https://link.springer.com/article/10.1007/s00702-023-02650-5	Farmer [20]	2023	IHC	cells/mm2	↓PV in CA3	4% PFA	CA1-4, Sub	PV	6	5	N	Medication History: Exclusion criteria included major neurological disorders and intravenous drug abuse, suggesting controls were likely unmedicated for these conditions.	6M/5F	51.5 ± 20.9	6.7 ± 0.4	6.1 ± 1.8	NA	Maryland and Alabama Brain Collections	Patients received antipsychotic medication from an era prior to polypharmacy	5M/5F	57.1 ± 11.2	6.7 ± 0.4	5.4 ± 1.3	NA	Fig. 7B	Webplot extracted SD and Mean from Fig; Calculated SEM	CA 4: -2.231689045 CA 3: -1.519551875 CA 1: -0.397122265 Sub: -1.517969177	CA 4: 0.556319063 CA 3: 0.49586912 CA 1: 0.441207432 Sub: 0.495753689
	24	https://pmc.ncbi.nlm.nih.gov/articles/PMC4811909/#s2	Falkai [21]	2016	IHC	cells/mm3	↔PV	10% PFA	CA1, 2/3, 4, Sub	PV	10	10	N	Exclusion criteria included neuropsychiatric disorders, alcohol/drug abuse, dementia, neurological illness, trauma, or chronic terminal disease.	5M/5F	50.2 ± 10.1	36.8 ± 20.3	NA	NA	Düsseldorf Brain Collection	CPZ-eq: 0 - 3,500 mg/day	5M/5F	55.1 ± 7.7	NA	42 ± 17.2	NA	Fig. 4	Webplot manual extraction of mean and SEM	CA 1: 1.062164525 CA 2: 0.60077405 CA 4: 0.858234995 Sub: 0.875388917	CA 1: 0.477707899 CA 2: 0.457190591 CA 4: 0.467348032 Sub: 0.46814276
	25	https://pmc.ncbi.nlm.nih.gov/articles/PMC7505180/#s3	Kilonzo [22]	2020	IHC	cells/mm3	↓PV		IC	PV	10	10	N	NA	5M/5F	48.6 ± 14.7	6.7 ± 0.3	18.5 ± 4.6	NA	Did not specify	NA	5M/5F	50.0 ± 16.9	6.5 ± 0.3	19.0 ± 9.0	NA	Fig 2G	Webplot manual extraction of data points and re-calculation of mean and SEM in MATLAB	-3.33321	0.691199
	26	https://www.frontiersin.org/journals/neuroanatomy/articles/10.3389/fnana.2020.581685/full#F4	Adorjan [23]	2020	IHC	neurons/cm3	↓CR	PFA	CN	CR	6	8	N	Subjects had no history of psychiatric disorders. One control subject received antipsychotics only as part of palliative sedation	2M/4F	62.50 ± 4.03 SEM	NA	35.2±12.3 (SEM)	NA	Netherlands Brain Bank	Patients received antipsychotic medication	2M/4F	63.83 ± 4.32 SEM	NA	45.5±10.6 (SEM)	NA	Fig 2A	Webplot extracted SEM and Mean from Fig	-3.46411	0.84867
	27	https://www.sciencedirect.com/science/article/pii/S0306452299002791#TBL2	Holt [24]	1999	IHC	cells/mm2	↓CR	Formalin	CN, VStr, Put	CR	9	10	N	NA	6M/3F	58.2 ± 16.47	6.3 ± 0.1	18.1 ± 6.6	NA	the University of Texas Southwestern Medical Center (four cases); the Brain Tissue Collection of the Clinical Brain Disorders Branch, NIMH (four cases); the McLean Hospital brain bank (five cases); and the Maryland Psychiatric Institute	Most patients (8 out of 10) had known neuroleptic exposure. Two patients had no exposure for over a month before death	4M/6F	52.7 ± 19.07	6.3 ± 0.2	16.0 ± 6.0	NA	Table 2	Mean is from the table. Calculated SEM (from SD in table)	CN: -2.877220935 VSt: -2.038475146 Put: -0.811919431
	28	https://www.sciencedirect.com/science/article/pii/S000632231632282X?via%3Dihub	Pantazopoulos [25]	2017	IHC	log numerical density (cells/um3)	↓SST	4% PFA	Amygdala	SST	15	12	N	Exclusion criteria included major neurological disorders and substance dependence (other than nicotine/alcohol). Further specifics were not detailed in the fetched documents	10M/5F	63.4 ± 14.0	6.6 ± 0.2	20.5 ± 5.5	NA	Harvard Brain Tissue Resource Center	CPZ-eq: 0 - 171000 mg/day	6M/6F	59.0 ± 15.7	6.6 ± 0.2	20.0 ± 4.8	NA	2B	Converted 95% CI to SEM extracted from Webplot	-2.60027	0.524606
	mRNA	mRNA
	29	https://www.sciencedirect.com/science/article/pii/S0006322325000526#bib15	Dienel [26]	2025	mRNA FISH	messenger RNAs levels (mean-centered values, a.u.)	↓SST	fresh-frozen coronal tissue blocks	BA 9	SST	46	46	Y	No known history of major psychiatric or neurological disorders	29M/18F	51.2 ± 15.5 years	6.5 ± 0.3	21.3 ± 4.9	7.7 ± 0.5	Office of the Allegheny County Medical Examiner; Davidson County Medical Examiner’s Office	Medication status (antidepressant, antipsychotic, benzodiazepine/antiepileptic) at time of death was assessed	29M/18F	Discovery cohort: 46.5 ± 9.7 years; Confirmation cohort: 51.2 ± 15.2 years	6.5 ± 0.3	23.5 ± 7.6	7.8 ± 0.5	Fig. 4B	Webplot manual extraction of data points and re-calculation of mean and SEM in MATLAB	-0.172496	0.295432
	30	https://link.springer.com/article/10.1186/1471-244X-9-71	Bitanihirwe [27]	2009	mRNA ISH	Mean (± SEM) density of silver grains	↔PV	4% PFA	BA 9	PV	20	20	Y	None received psychotropic medications at the time of death	13M/7F	60.4 ± 17.3	6.5 ± 0.2	23.8 ± 6.7	NA	Harvard Brain Tissue Resource Center	Units are not specified in the table	9M/11F	60.2 ± 16.7	6.4 ± 0.3	20.8 ± 7.4	NA	Fig 3	Webplot extracted SEM and Mean from Fig	-2.06196	0.391339
	31	https://psychiatryonline.org/doi/full/10.1176/appi.ajp.20220676	Dienel [28]	2023	mRNA FISH	mRNA levels per positive neuron (grains/100um2)	↓SST in L2/4, ↓PV in L4	fresh-frozen coronal tissue blocks	BA 9	PV, SST	30	30	Y	No known history of major psychiatric or neurological disorders, except for one subject with psychiatric diagnoses in remission	22M/8F	51.5 ± 14.3	6.7 ± 0.2	19.0 ± 5.7	8.2 ± 0.6	Allegheny County Office of the Medical Examiner (Pittsburgh; N=57) or the Davidson County Medical Examiner’s Office (Nashville; N=3)	Medication status (antipsychotic, antidepressant, benzodiazepine/antiepileptic) at the time of death was assessed. The study reported that its main findings were not significantly affected by medication use at the time of death.	22M/8F	50.1 ± 13.8	6.5 ± 0.3	19.0 ± 8.6	8.0 ± 0.7	Fig 2 and 3	Webplot manual extraction of data points and re-calculation of mean and SEM in MATLAB	SST: -0.172495937021682 PV: -1.645224199	SST: 0.295431792471868 PV: 0.163605949
	33	https://www.nature.com/articles/npjschz20144#Fig3	Joshi [29]	2015	mRNA ISH, quantitative PCR	mRNA levels (nCi/g)	↓SST in L2-6, ↓PV in L3/4	NA	BA 11	PV, SST	38	38	Y	NA	28M/10F	52.55 ± 14.51	6.63 ± 0.17	33.8 ± 15.6	7.7 ± 0.9	New South Wales Tissue Resource Centre	Subjects received antipsychotic medications, primarily typical (T) or predominantly typical (PT), but also atypical (AT) or both (T&AT); status was unknown (NK) for 3. Nineteen subjects were also taking antidepressants.	25M/13F	52.24 ± 14.52	6.59 ± 0.21	32.8 ± 18.4	7.7 ± 0.8	Fig 3C and F	Webplot extracted SEM and Mean from Fig	SST: -4.83769740240669 PV: -2.284570247	SST: 0.454533567728996 PV: 0.294904771
	34	https://academic.oup.com/cercor/article/18/7/1575/419974#85997734	Morris [30]	2008	mRNA ISH	Optical density - OD (nCi/g)	↓SST in L2-Sup 6	4% PFA	BA 9	SST	23	23	Y	NA	17M/6F	48.0 ± 15.5	NA	18.0 ± 5.5	8.7 ± 0.4	Allegheny County Medical Examiner’s Office	Patients received antipsychotic medications; the study assessed effects of medication at time of death and specifically mentioned considering haloperidol. The authors caution that findings regarding SSTR2 mRNA may be influenced by medication, particularly haloperidol.	17M/6F	47.9 ± 14.1	NA	17.8 ± 9.3	8.4 ± 0.7	Fig 3A	Webplot manual extraction of data points and re-calculation of mean and SEM in MATLAB	-3.0922	0.436907
	35	https://onlinelibrary.wiley.com/doi/epdf/10.1111/j.1479-8301.2002.tb00030.x	Takahashi [31]	2002	mRNA ISH	mean+- SEM (number of silver grains/um2)	↓PV in L3, 5/6 in BA 9/10, not 11	4% PFA	BA 9, 10, 11	PV	5	6	Y	Subjects with a history of neuropsychiatric illness or neuroleptic treatments were excluded.	2M/3F	77.6 ± 11.7	6.4 ± 0.1	7.6 ± 2.8	NA	Cambridge Brain Bank	Halperidol (HPD: Equivalent Range: 0.0 to 11.1 mg/day	1M/5F	76.0 ± 9.8	6.3 ± 0.1	7.5 ± 2.6	NA	Fig 4A-C	Webplot extracted SEM and Mean from Fig	BA 9: -1.432380879 BA 10: -1.257576598 BA 11: -0.55269711	BA 9: 0.708932824 BA 10: 0.6921524 BA 11: 0.644417337
	36	https://www.jneurosci.org/content/23/15/6315	Hashimoto [32]	2003	single- and dual-label in situ hybridizatio	mean ± SD film optical density	↓PV in L3/4, ↔CR	4% PFA	BA 9	PV, CR	15	15	Y	ne subject had a history of depressive disorder (in remission); one had current alcohol abuse; three had positive plasma alcohol levels at time of death.	12M/3F	43.3 ± 14.6	6.6 ± 0.2	19.7 ± 9.6	NA	Allegheny County Coroner's Office	Most subjects (12 out of 15) received antipsychotic medication (typical, atypical, or both). Three subjects were off antipsychotics at the time of death (durations off meds: 9.6 months, 1.2 months, unknown). Eight subjects had a history of substance/alcohol abuse or dependence, with four meeting criteria for dependence at time of death. The study suggests findings were independent of medication s…	12M/3F	43.0 ± 12.0	6.5 ± 0.3	19.1 ± 10.0	NA	Fig 7A-B	Webplot extracted SD and Mean from Fig; Calculated SEM	PV: -2.02826948618056 CR: -0.265335953	PV: 0.449330559621221 CR: 0.366751577
	37	https://psychiatryonline.org/doi/full/10.1176/appi.ajp.2010.09060784	Fung [33]	2010	mRNA qPCR	relative expression of mRNA levels (percent relative to comparison subejcts)	↓PV, ↓SST, ↓CR, ↑CB	NA	BA 9	PV, SST, CB, CR	37	37	N	NA	30M/7F	51.1 ± 14.6	6.6 ± 0.2	32.0 ± 16.4	NA	New South Wales Tissue Resource Centre	NA	24M/13F	51.3 ± 14.1	6.6 ± 0.2	32.3 ± 18.3	NA	FIg. 3	Webplot manual extraction of data points and re-calculation of mean and SEM in MATLAB	SST: -2.75401960254077 PV: -2.052136399 CR: -1.147719474 CB: 1.335477485	SST: 0.32450194655622 PV: 0.287242997 CR: 0.250907273 CB: 0.257108402
	38	https://academic.oup.com/hmg/article/15/12/1949/2355876	Nakatani [34]	2006	mRNA RT-qPCR	ratio of the internal control (b2-microglobulin) for each sample	↔SST	NA	BA 46	SST	7	7	N	No known history of major psychiatric illness	3M/4F	61.4 ± 12.0	6.40 ± 0.18	39.9 ± 20.6	NA	Victorian Institute of Forensic Medicine	100% Aps, Flupenthixol, Chlorpromazine, Fluphenazine decanoate, Haloperidol, Risperidone. Final Recorded Antipsychotic Drug Dose (FAPDD): 150-700 mg/day	2M/5F	61.4 ± 11.5	6.32 ± 0.16	41.6 ± 11.9	NA	Fig. 2	Webplot manual extraction of data points and re-calculation of mean and SEM in MATLAB	0.0342123	0.577393
	39	https://www.sciencedirect.com/science/article/pii/S0920996416300949?casa_token=gShyPUtSoU0AAAAA:vms3nUUad86GKp3wo1VU9Tqe_eZF1ScNmtN0XliKN7hoCgg1EaLDmeuhcvusxrFEuk-eBIKfIg	Volk [35]	2016	mRNA qPCR	mRNA expression ratio	↔PV, ↔SST	Frozen	BA 9	PV, SST	39	39	N	absence of psychiatric diagnosis confirmed	47M/15F	48.7 ± 13.8	6.7 ± 0.2	18.8 ± 5.5	8.2 ± 0.6	Allegheny County Office of the Medical Examiner	Medication status (antipsychotics, antidepressants, benzodiazepines/valproate) at time of death was assessed. The study reported main findings were not significantly different based on medication status.	47M/15F	47.7 ± 12.7	6.6 ± 0.3	19.2 ± 8.5	8.1 ± 0.6	Fig. 2	Webplot extracted SD and Mean from Fig; Calculated SEM	SST: -0.895739297495143 PV: -1.613788102	SST: 0.255428163575897 PV: 0.271411008
	40	https://www.proquest.com/docview/2553251888?accountid=14816&parentSessionId=5pQqxuostQ5jZcSx%2FeBjmxpOwtr0dJ5Ahdw%2F10t4zB8%3D&pq-origsite=primo&sourcetype=Scholarly%20Journals	Purves-Tyson [36]	2021	mRNA qPCR	relative expression	↓PV, ↔SST	4% PFA	Midbrain	PV, SST	28	28	N	NA	20M/8F	48.6 ± 15.2	6.5 ± 0.2	42.7 ± 21.7	7.8 ± 0.8	NSW Brain Tissue Resource Centre	Daily CPZ equivalent dose: 736.45 ± 520.50 mg, median = 583.0 and interquartile range = 387.5–825.0 (based on n=22)	20M/8F	48.5 ± 14.1	6.4 ± 0.2	42.7 ± 22.2	7.8 ± 0.9	Fig. 2A-B	Webplot extracted SEM and Mean from Fig	SST: 0.754037807402041 PV: -2.43371669	SST: 0.276595582403774 PV: 0.352579486
	42	https://www.sciencedirect.com/science/article/pii/S0920996414001054#f0005	Fung [37]	2014	mRNA qPCR	mRNA expression (% of control mean)	↓SST in 46 and 11, ↑CB	NA	BA 46, 11	PV, CB, CR, SST	34	35	N	2 subjects used antidepressants (5.7%)	25M/10F	49.0 ± 11.4	6.7 ± 0.2	34.0 ± 18.9	NA	Stanley Medical Research Institute Array Cohort	Antipsychotic type at death: 12 Typical / 11 Atypical / 7 Both / 5 None (85.7% received antipsychotics). Antidepressant use: 11 Yes / 24 No (31.4%). Mood stabilizer use: 8 Yes / 27 No (22.9%). Mean (SD) Chlorpromazine eq: 584.8 ± 501.6 mg/day	26M/9F	51.4 ± 12.7	6.7 ± 0.2	31.1 ± 19.2	NA	Fig. 1 and 2	Webplot extracted SEM and Mean from Fig	SST: BA 46: -2.310732747 BA 11: -3.32 PV: BA 46:-0.288554928 BA 11: -0.993505184 CR: BA 46:-0.358765761 BA 11: 0.269374012 CB: BA 46: 3.311060113 BA 11: 0.95870174	SST: BA 46: 0.310926228 BA 11: 0.371289183 PV: BA 46: 0.242046597 BA 11: 0.255217061 CR: BA 46: 0.242725967 BA 11: 0.241886352 CB BA 46: 0.370710244 BA 11: 0.254250671
	43	https://www.nature.com/articles/s41386-018-0169-7#Sec2	Chung [38]	2018	mRNA qPCR	goup mean of mRNA levels	↓PV	fresh-frozen	BA 9	PV	40	40	N	0% Antipsychotics; 7.5% Antidepressants; 10.0% Benzodiazepines/Valproate	29M/11F	47.4 ± 13.9	6.6 ± 0.2	18.9 ± 5.6	8.2 ± 0.6	Office of Allegheny County of Medical Examiner	75.0% Antipsychotics; 22.5% Antidepressants; 32.5% Benzodiazepines/Valproate.	29M/11F	7.6 ± 12.7	6.5 ± 0.3	19.3 ± 8.5	8.1 ± 0.6	Fig. 4A	Webplot extracted SEM and Mean from Fig	-5.35441	0.478734
	44	https://academic.oup.com/cercor/article/29/8/3540/5106159?login=true#137879323	Tsubomoto [39]	2019	mRNA qPCR	Transcript levels	↓PV all areas, ↓SST all areas	NA	BA 17, 18, 9, 7	PV, SST	20	20	N	NA	14M/6F	45.4 ± 11.6	6.7 ± 0.3	15.4 ± 5.8	8.3 ± 0.5	Allegheny County Medical Examiner’s Office	Medication status (antipsychotics, antidepressants, benzodiazepines/anticonvulsants) at time of death was assessed in prior studies using this cohort and reportedly did not significantly affect GABA-related transcript expression.	14M/6F	44.3 ± 10.4	6.5 ± 0.3	14.3 ± 6.4	8.3 ± 0.6	Fig. 2	Webplot manual extraction of data points and re-calculation of mean and SEM in MATLAB	SST: BA 17: -2.612281182 BA 18: -1.021431666 BA 9: -2.647004957 BA 7: -6.437107539 PV: BA 17: -3.425541259 BA 18: -2.319834874 BA 9: -3.295331943 BA 7: -3.867401191	SST: BA 17: 0.430465053 BA 18: 0.336216497 BA 9: 0.433108463 BA 7: 0.786100769 PV: BA 17: 0.49666806 BA 18: 0.408987069 BA 9: 0.4855308 BA 7: 0.535686382
	45	https://psychiatryonline.org/doi/full/10.1176/appi.ajp.2012.12030305	Volk [40]	2012	mRNA qPCR	mRNA levels	↓PV, ↓SST, ↔CR	NA	BA 9	PV, SST, CR	42	42	N	Absence of psychiatric diagnoses confirmed	31M/11F	48 ± 13	6.8 ± 0.2	17.8 ± 5.9	8.3 ± 0.6	Allegheny County Medical Examiner’s Office	Medication status (antipsychotic, antidepressant, benzodiazepine) at time of death was assessed. The study reported no relationship between medication status and mRNA levels for Lhx6, parvalbumin, or somatostatin	31M/11F	47 ± 13	6.6 ± 0.4	18.1 ± 8.7	8.2 ± 0.7	Fig. 1	Webplot manual extraction of data points and re-calculation of mean and SEM in MATLAB	SST: -3.87949413845856 PV: -4.664450147 CR: 2.056645458	SST: 0.370412212226157 PV: 0.420862883 CR: 0.269808029
	46	https://www.sciencedirect.com/science/article/pii/S0006322308005660?via%3Dihub#fig1	Woo [41]	2008	mRNA DISH	Density (mean ± SE) of silver grains	↔CB	.1% paraformaldehyde	BA 24	CB	20	20	N	None received psychotropic drugs at time of death.	NA	NA	6.51 ± 0.24	NA	NA	Harvard Brain Tissue Resource Center	16 out of 20 (80%) were taking antipsychotics at time of death. Some also took other psychotropics. Mean (SD) Chlorpromazine eq: 412.2 ± 465.7 mg/day	NA	NA	6.53 ± 0.23	NA	NA	Fig. 4	Webplot extracted SEM and Mean from Fig	0.55186	0.322191
	21	https://www.sciencedirect.com/science/article/pii/S0920996411003124?via%3Dihub#f0025	Konradi [18]	2011	mRNA qPCR	(average ± SEM) loading controls	↓PV, ↓SST	4.0% paraformaldehyde	CA 1, 2/3, 4	PV, SST	13	11	Y	Screened to rule out major medical, neurologic, and psychiatric conditions.	9M/4F	55.2 ± 16.6	NA	20.7 ± 5.8	NA	Harvard Brain Tissue Resource Center	CPZ-eq, last 6 months: 1,800 mg - 216,500 mg	6M/5F	56.8 ± 14.8	NA	22.9 ± 6.6	NA	Fig. 5	Webplot extracted SEM and Mean from Fig	SST: CA 1: -2.502333787 CA 2/3: -3.158001421 CA 4: -2.583900774 PV: CA 1: -1.873805352 CA 2/3: -3.642112605 CA 4:-0.865082067	SST: CA 1: 0.546153566 CA 2/3: 0.612864127 CA 4: 0.554009763 PV: CA 1: 0.490898211 CA 2/3: 0.66647281 CA 4: 0.428279286
		https://psychiatryonline.org/doi/10.1176/appi.ajp.2007.07081223	Hashimoto [42]	2008	mRNA qPCR	relative expression level	↓SST	Frozen	BA 9, 17, 24, 4	SST	12	12	N	One subject was taking benzodiazepines at the time of death	6M/6F	46.0 ± 16.2	Not provided	16.3 ± 5.81	8.73 ± 0.52	Allegheny County Medical Examiner’s Office	One subject was taking valproic acid at the time of death, and one was not taking antipsychotic medication at the time of death. The study also notes that reductions in mRNA levels were observed in subjects with schizophrenia who were not taking antipsychotic medication at the time of death	Not explicitly stated as a count, but the study used 12 pairs of subjects matched for gender	47.6 ± 13.2	Not provided	8.0 ± 11.0	8.07 ± 0.70	Fig 2	Webplot manual extraction of data points and re-calculation of mean and SEM in MATLAB	BA 9: -3.799706336 BA 17: -2.944848238 BA 24: -4.481290798 BA 4: -3.748170285	BA 9: 0.748962086 BA 17: 0.680525352 BA 24: 0.798890811 BA 4: 0.742441588
		https://www.cambridge.org/core/journals/psychological-medicine/article/alterations-in-inhibitory-neuron-subtypeselective-transcripts-in-the-prefrontal-cortex-comparisons-across-schizophrenia-and-mood-disorders/18F4718EAFD14719B930E497624A4E77	Okuda [43]	2024	mRNA qPCR	mRNA transcript level	↓PV, ↓SST, ↔CR	Fresh-Frozen	BA 9	PV, SST, CR	40	40	N	The unaffected comparison (UC) individuals were confirmed to have no psychiatric diagnoses.	22M/18F	46.8 ± 12.8	6.7 ± 0.2	19.6 ± 5.6	8.1 ± 0.6	Allegheny County Office of Medical Examiner	88% had antipsychotic use at the time of death	22M/18F	47.4 ± 12.2	6.5 ± 0.3.	19.9 ± 7.4	8.0 ± 0.6	Fig 1	Webplot manual extraction of data points and re-calculation of mean and SEM in MATLAB	SST:-3.64501812963304 PV: -6.486375508 CR: 0.893685711	SST: 0.374219865409093 PV: 0.573958251 CR: 0.240595125
		https://psychiatryonline.org/doi/10.1176/appi.ajp.2015.15020150	Chung [44]	2015	mRNA qPCR	relative expression	L2: ↔PV, ↔CR; L4: ↓PV, ↔CR	ethanol/sodium acetate	BA 9	PV, CR	39	39	Y	Confirmed to have an absence of psychiatric diagnoses	30M/9F	49.2 ± 12.9	6.7 ± 0.2	19.2 ± 5.6	7.9 ± 0.5	Allegheny County Office of the Medical Examiner	Antipsychotic use at the time of death was assessed but does not provide a group percentage for the cohort	30M/9F	47.5 ± 12.0	6.5 ± 0.2	20.1 ± 8.0	7.9 ± 0.5	Figure 2B, C caption	Direct copy from figure caption	PV: -0.00525208037499817 CR: -0.002013293	PV: 0.226455797242633 CR: 0.226455464
		https://www.sciencedirect.com/science/article/pii/S000632230801473X?via%3Dihub#fig1	Mellios [45]	2009	mRNA qPCR	mRNA normalized to beta 2 microglobulin	↓PV in L3/4	NA	BA 10	PV, SST	20	20	N	N/A	13M/7F	57.55	6.63	16.5 hours	6.67	University of California at Davis brain bank	12 subjects were on neuroleptics; 2 subjects were on atypical antipsychotics	13M/7F	57.35	6.64	15.3 hours	6.57	Figure 1 B (SST), and C (PV)	Webplot manual extraction of data points and re-calculation of mean and SEM in MATLAB	SST: -1.12900486398466 PV: -1.548799174	SST: 0.340489573682165 PV: 0.36053396
